# Supplementary material for: New records of Tylokepon with the description of a new species (Epicaridea, Bopyridae, Keponinae)
Source: Zookeys. 2018 Oct 15;(790):77–85. doi: 10.3897/zookeys.790.28134 (PMC6198033; doi:10.3897/zookeys.790.28134)
Supplement: XML Treatment for Tylokepon marianensis [file zookeys.790.28134-treatment1.xml]

<!DOCTYPE tp:taxon-treatment
  PUBLIC "-//TaxonX//DTD Taxonomic Treatment Publishing DTD v0 20100105//EN" "tax-treatment-NSO.dtd">
<tp:taxon-treatment xmlns:tp="http://www.plazi.org/taxpub"><tp:treatment-meta><kwd-group><label>Taxon classification</label><kwd><named-content xmlns:xlink="http://www.w3.org/1999/xlink" content-type="kingdom">Animalia</named-content></kwd><kwd><named-content xmlns:xlink="http://www.w3.org/1999/xlink" content-type="order">Isopoda</named-content></kwd><kwd><named-content xmlns:xlink="http://www.w3.org/1999/xlink" content-type="family">Bopyridae</named-content></kwd></kwd-group><mixed-citation publication-type="journal"><person-group><name><surname>An</surname><given-names>Jianmei</given-names></name><name><surname>Zhang</surname><given-names>Miao</given-names></name><name><surname>Paulay</surname><given-names>Gustav</given-names></name></person-group><article-title>New records of <italic><tp:taxon-name><tp:taxon-name-part taxon-name-part-type="genus" reg="Tylokepon">Tylokepon</tp:taxon-name-part></tp:taxon-name></italic> with the description of a new species (<tp:taxon-name><tp:taxon-name-part taxon-name-part-type="suborder">Epicaridea</tp:taxon-name-part></tp:taxon-name>, <tp:taxon-name><tp:taxon-name-part taxon-name-part-type="family">Bopyridae</tp:taxon-name-part></tp:taxon-name>, <tp:taxon-name><tp:taxon-name-part taxon-name-part-type="subfamily">Keponinae</tp:taxon-name-part></tp:taxon-name>)</article-title><source>Zookeys</source><day>15</day><month>10</month><year>2018</year><volume>2018</volume><issue>790</issue><fpage>77</fpage><lpage>85</lpage><pub-id pub-id-type="doi">10.3897/zookeys.790.28134</pub-id></mixed-citation></tp:treatment-meta><tp:nomenclature><tp:taxon-name>
                  <tp:taxon-name-part taxon-name-part-type="genus" reg="Tylokepon">Tylokepon</tp:taxon-name-part>
                  <tp:taxon-name-part taxon-name-part-type="species" reg="marianensis">marianensis</tp:taxon-name-part>
                  <object-id xmlns:xlink="http://www.w3.org/1999/xlink" content-type="zoobank" xlink:type="simple">http://zoobank.org/4B1B0383-677A-4054-9230-60ECAC3462FF</object-id>
                </tp:taxon-name><tp:taxon-status xmlns:xlink="http://www.w3.org/1999/xlink" xlink:type="simple">sp. n.</tp:taxon-status><xref ref-type="fig" rid="F1">Figure 1</xref></tp:nomenclature><tp:treatment-sec sec-type="material" id="SECID0EYDAE"><title>Material examined.</title><p><named-content xmlns:xlink="http://www.w3.org/1999/xlink" content-type="dwc:institutional_code" xlink:type="simple">UF</named-content> 42220: holotype ♀and allotype♂, USA, Mariana Islands, Guam Island, Haputo, <named-content xmlns:xlink="http://www.w3.org/1999/xlink" content-type="dwc:verbatimCoordinates" xlink:type="simple"><named-content content-type="geo-json" specific-use="{&#34;type&#34;:&#34;Point&#34;,&#34;coordinates&#34;:[144.830667,13.579000]}" id="NCID0EFEAE" xlink:type="simple">13°34.74'N, 144°49.84'E</named-content></named-content>, rubble, 8–10 m, 8 July 2003, Coll. G. Paulay, infesting the right branchial chamber of <italic><tp:taxon-name><tp:taxon-name-part taxon-name-part-type="genus" reg="Thusaenys">Thusaenys</tp:taxon-name-part><tp:taxon-name-part taxon-name-part-type="species" reg="irami">irami</tp:taxon-name-part></tp:taxon-name></italic> (Laurie, 1906) (host, <named-content xmlns:xlink="http://www.w3.org/1999/xlink" content-type="dwc:institutional_code" xlink:type="simple">UF</named-content> 5935, identified by Dr. Amanda Windsor).</p></tp:treatment-sec><tp:treatment-sec sec-type="diagnosis" id="SECID0EZEAE"><title>Diagnosis.</title><p>Female: Head large, swollen, and bilobed. Without eyes. Pereon with seven segments, sixth pereomere with tri-lobed projection and seventh pereomere with a single, large median projection. Pleon of six segments, first five with uniramous lateral plates and biramous pleopods. Lateral plates tuberculated on both sides of first pleomeres, but smooth on remaining pleomeres. Sixth pleomere small with uniramous uropoda.</p><p>Male: Head semicircular, with black eyes. Seven pereomeres with truncate margins. Pereopods subequal in size and structure. First five pleomeres with tuberculate, uniramous pleopods. Sixth pleomere with a pair of round uropods covered in scales and each ramus with stout terminal setae.</p></tp:treatment-sec><tp:treatment-sec sec-type="description" id="SECID0E6EAE"><title>Description of holotype female.</title><p>Length 3.38 mm (excluding pleon and uropods), maximum width 1.9 mm across pereomere 4, head length 0.73 mm, head width 1.5 mm. All body regions and segments distinct; no pigmentation (Figure <xref ref-type="fig" rid="F1">1A, B</xref>).</p><fig id="F1" position="float" orientation="portrait"><label>Figure 1.</label><caption><p><italic><tp:taxon-name><tp:taxon-name-part taxon-name-part-type="genus" reg="Tylokepon">Tylokepon</tp:taxon-name-part><tp:taxon-name-part taxon-name-part-type="species" reg="marianensis">marianensis</tp:taxon-name-part></tp:taxon-name></italic> sp. n. Holotype female (<named-content xmlns:xlink="http://www.w3.org/1999/xlink" content-type="dwc:institutional_code" xlink:type="simple">UF</named-content> 42220) (<bold>A–I</bold>). <bold>A</bold> Dorsal view <bold>B</bold> Pleon, dorsal view <bold>C</bold> Left antennae <bold>D</bold> Barbula, left side <bold>E</bold> Right maxilliped, external view <bold>F</bold> Left oostegite 1, external view <bold>G</bold> Left oostegite 1, internal view <bold>H</bold> Left pereopod 1 <bold>I</bold> Left pereopod 6. Allotype male (<bold>J–M</bold>) <bold>J</bold> Dorsal view <bold>K</bold> Ventral view <bold>L</bold> Left antenna <bold>M</bold> Left pereopod 4. Scale bars: 1.00 mm (<bold>A, B</bold>); 0.63 mm (<bold>D–G</bold>); 0.35 mm (<bold>H, I, L, M</bold>); 0.50 mm (<bold>J, K</bold>).</p></caption><graphic xmlns:xlink="http://www.w3.org/1999/xlink" xlink:href="zookeys-790-077-g001.jpg" position="float" orientation="portrait" xlink:type="simple" id="oo_234950.jpg"/></fig><p>Head large, covering pereomere 1, wider than long, bilobed, comprised of two ellipsoid structures separated by a deep median groove. Frontal lamina narrow and not extending to margin of head. Eyes absent (Figure <xref ref-type="fig" rid="F1">1A</xref>). First and second antennae rudimentary with two and three articles, respectively, terminally setose (Figure <xref ref-type="fig" rid="F1">1C</xref>). Barbula (Figure <xref ref-type="fig" rid="F1">1D</xref>) with two lateral digitate projections and a medial blunt projection on each side. Maxilliped (Figure <xref ref-type="fig" rid="F1">1E</xref>) with a smooth, curved palp and a sharp plectron; anterior article much larger than posterior one.</p><p>Pereon broadest across pereomere 3. Head covering much of pereomere 1, with only median part visible in dorsal view. Dorsolateral bosses distinct on first four pereomeres on both sides. Coxal plates absent. Tergal projections present on pereomeres 2–4. Last two pereomeres with middorsal projections: pereomere 6 with a tri-lobed projection; pereomere 7 with a single, large median projection (Figure <xref ref-type="fig" rid="F1">1A</xref>). Brood pouch widely open. Oostegite 1 (Figure <xref ref-type="fig" rid="F1">1F, G</xref>) composed of two equally-sized articles, internal ridge smooth, jagged posterior margin with sharp projections, without posterolateral point. Pereopod 1 much smaller than others, but all pereopods subequal in shape, all articles distinct, carpi and propodi with setae on ventral surface (Figure <xref ref-type="fig" rid="F1">1H, I</xref>).</p><p>Pleon with six distinct pleomeres, first five with longer lateral plates and biramous pleopods (Figure <xref ref-type="fig" rid="F1">1B</xref>). Lateral plates tuberculated on both sides of first pleomeres, but smooth on remaining pleomeres. Terminal segment without lateral plates. All pleopods with slightly undulating to smooth margins, gradually shorter toward posterior. Pleomere 6 small. Uropods uniramous, lobose, with smooth surfaces and entire margins (Figure <xref ref-type="fig" rid="F1">1B</xref>).</p></tp:treatment-sec><tp:treatment-sec sec-type="description" id="SECID0EVIAE"><title>Description of allotype male.</title><p>Length 0.95 mm, maximal width 0.23 mm across pereon 3, head length 0.11 mm, head width 0.19 mm, pleonal length 0.31 mm. All body segments distinct with scattered pigmentation (Figure <xref ref-type="fig" rid="F1">1J, K</xref>).</p><p>Head semicircular, black eyes near posterior margin of head (Figure <xref ref-type="fig" rid="F1">1J</xref>). First and second antennae of three and four articles, respectively (Figure <xref ref-type="fig" rid="F1">1L</xref>), terminal articles fringed with setae. Third pereomere widest; all pereomeres with truncate margins. Pereopods subequal in size and structure (Figure <xref ref-type="fig" rid="F1">1M</xref>), meri and carpi with setae on ventral surfaces, each pointed dactylus retracts into groove formed between parallel series of tubercles on each propodus.</p><!--PageBreak--><p>Pleon of six segments, first five pleomeres with tuberculate, uniramous pleopods. Sixth pleomere with a pair of round uropods covered in scales and each ramus with stout terminal setae; medial anal cone smooth.</p></tp:treatment-sec><tp:treatment-sec sec-type="etymology" id="SECID0EPJAE"><title>Etymology.</title><p>The specific epithet, <italic>marianensis</italic>, refers to the type locality in the Mariana Islands.</p></tp:treatment-sec><tp:treatment-sec sec-type="remarks" id="SECID0E6JAE"><title>Remarks.</title><p><xref ref-type="bibr" rid="B16">Shiino (1950)</xref> and <xref ref-type="bibr" rid="B10">Markham (1982)</xref> summarized the distinguishing features of <italic><tp:taxon-name><tp:taxon-name-part taxon-name-part-type="genus" reg="Tylokepon">Tylokepon</tp:taxon-name-part></tp:taxon-name></italic> as follows: females have a large head formed by two semi-spherical structures separated by a deep median groove, and the last two pereomeres possess prominent middorsal projections. The present specimens are referred to <italic><tp:taxon-name><tp:taxon-name-part taxon-name-part-type="genus" reg="Tylokepon">Tylokepon</tp:taxon-name-part></tp:taxon-name></italic> on the basis of these characters. The new species is distinguished from the other four nominal species of <italic><tp:taxon-name><tp:taxon-name-part taxon-name-part-type="genus" reg="Tylokepon">Tylokepon</tp:taxon-name-part></tp:taxon-name></italic> by the tri-lobed middorsal projection on the sixth pereomere of females and the jagged posterior margin of oostegite 1. <italic><tp:taxon-name><tp:taxon-name-part taxon-name-part-type="genus" reg="Tylokepon">Tylokepon</tp:taxon-name-part><tp:taxon-name-part taxon-name-part-type="species" reg="marianensis">marianensis</tp:taxon-name-part></tp:taxon-name></italic> is most similar to <italic><tp:taxon-name><tp:taxon-name-part taxon-name-part-type="genus" reg="Tylokepon">T.</tp:taxon-name-part><tp:taxon-name-part taxon-name-part-type="species" reg="bonnieri">bonnieri</tp:taxon-name-part></tp:taxon-name></italic>, which was recorded from Beibu Gulf in China on the related host <italic><tp:taxon-name><tp:taxon-name-part taxon-name-part-type="genus" reg="Hyastenus">Hyastenus</tp:taxon-name-part><tp:taxon-name-part taxon-name-part-type="species" reg="diacanthus">diacanthus</tp:taxon-name-part></tp:taxon-name></italic> (An, 2009). Both have the middorsal projections on pereonite 6 consisting of three lobes and a single projection on pereonite 7. However, while the three lobes are separated at the base in <italic><tp:taxon-name><tp:taxon-name-part taxon-name-part-type="genus" reg="Tylokepon">T.</tp:taxon-name-part><tp:taxon-name-part taxon-name-part-type="species" reg="bonnieri">bonnieri</tp:taxon-name-part></tp:taxon-name></italic>, they are united basally to form a tri-lobed structure in the new species (compare Figs <xref ref-type="fig" rid="F1">1A</xref> and <xref ref-type="fig" rid="F2">2A</xref>). They also differ in the sculpture of the lateral plates on pleomeres 2–5 and pleopods: these are almost smooth in <italic><tp:taxon-name><tp:taxon-name-part taxon-name-part-type="genus" reg="Tylokepon">T.</tp:taxon-name-part><tp:taxon-name-part taxon-name-part-type="species" reg="marianensis">marianensis</tp:taxon-name-part></tp:taxon-name></italic> but tuberculate in <italic><tp:taxon-name><tp:taxon-name-part taxon-name-part-type="genus" reg="Tylokepon">T.</tp:taxon-name-part><tp:taxon-name-part taxon-name-part-type="species" reg="bonnieri">bonnieri</tp:taxon-name-part></tp:taxon-name></italic>. <italic><tp:taxon-name><tp:taxon-name-part taxon-name-part-type="genus" reg="Tylokepon">Tylokepon</tp:taxon-name-part><tp:taxon-name-part taxon-name-part-type="species" reg="micippae">micippae</tp:taxon-name-part></tp:taxon-name></italic> differs from <italic><tp:taxon-name><tp:taxon-name-part taxon-name-part-type="genus" reg="Tylokepon">T.</tp:taxon-name-part><tp:taxon-name-part taxon-name-part-type="species" reg="marianensis">marianensis</tp:taxon-name-part></tp:taxon-name></italic> in having a closed, rather than widely open brood pouch, tuberculate rather than nearly smooth pleopods and lateral plates on pleomeres 2–5, a sharp and pointed posterolateral point on oostegite 1 rather than an entire margin, and a cluster of three rather than a single mid-dorsal projection on the seventh pereomere. The poorly known <italic><tp:taxon-name><tp:taxon-name-part taxon-name-part-type="genus" reg="Tylokepon">T.</tp:taxon-name-part><tp:taxon-name-part taxon-name-part-type="species" reg="naxiae">naxiae</tp:taxon-name-part></tp:taxon-name></italic>, which also infests <italic><tp:taxon-name><tp:taxon-name-part taxon-name-part-type="genus" reg="Hyastenus">H.</tp:taxon-name-part><tp:taxon-name-part taxon-name-part-type="species" reg="diacanthus">diacanthus</tp:taxon-name-part></tp:taxon-name></italic>, differs from the new species in the shape of the middorsal projections of the sixth pereomere, which are separated at the base as in <italic><tp:taxon-name><tp:taxon-name-part taxon-name-part-type="genus" reg="Tylokepon">T.</tp:taxon-name-part><tp:taxon-name-part taxon-name-part-type="species" reg="bonnieri">bonnieri</tp:taxon-name-part></tp:taxon-name></italic>, and having digitate, rather than entire margins on the lateral plates of the second pleomeres. The new species also differs from <italic><tp:taxon-name><tp:taxon-name-part taxon-name-part-type="genus" reg="Tylokepon">T.</tp:taxon-name-part><tp:taxon-name-part taxon-name-part-type="species" reg="biturus">biturus</tp:taxon-name-part></tp:taxon-name></italic> in having three rather than two mid-dorsal projections on the sixth pereomere, having the lobes of the head united into a dumbbell shape rather than separated by a groove, and smooth, rather than tuberculate, lateral plates on the first pleomeres.</p></tp:treatment-sec><tp:treatment-sec><!--Section generated to contain objects referenced in tp:taxon-treatment.--><fig id="F2" position="float" orientation="portrait"><label>Figure 2.</label><caption><p><italic><tp:taxon-name><tp:taxon-name-part taxon-name-part-type="genus" reg="Tylokepon">Tylokepon</tp:taxon-name-part><tp:taxon-name-part taxon-name-part-type="species" reg="bonnieri">bonnieri</tp:taxon-name-part></tp:taxon-name></italic> Stebbing, 1904. Female (<named-content xmlns:xlink="http://www.w3.org/1999/xlink" content-type="dwc:institutional_code" xlink:type="simple">UF</named-content> 42219) (<bold>A–H</bold>). <bold>A</bold> Dorsal view <bold>B</bold> Right antennae <bold>C</bold> Barbula, left side <bold>D</bold> Left maxilliped, external view <bold>E</bold> Left oostegite 1, external view <bold>F</bold> Left oostegite 1, internal view <bold>G</bold> Right pereopod 1 <bold>H</bold> Left pereopod 5. Male (<named-content xmlns:xlink="http://www.w3.org/1999/xlink" content-type="dwc:institutional_code" xlink:type="simple">UF</named-content> 42219) (<bold>I–K</bold>). <bold>I</bold> Dorsal view <bold>J</bold> Left antenna <bold>K</bold> Pleon, ventral view. Scale bars: 1.00 mm (<bold>A</bold>); 0.65 mm (<bold>C</bold>); 0.42 mm (<bold>D–F</bold>); 0.31 mm (<bold>B, G, H, J</bold>); 0.42 mm (<bold>I, K</bold>).</p></caption><graphic xmlns:xlink="http://www.w3.org/1999/xlink" xlink:href="zookeys-790-077-g002.jpg" position="float" orientation="portrait" xlink:type="simple" id="oo_234951.jpg"/></fig></tp:treatment-sec><ref-list><ref id="B16"><mixed-citation xmlns:xlink="http://www.w3.org/1999/xlink" xlink:type="simple"><person-group><name name-style="western"><surname>Shiino</surname><given-names>SM</given-names></name></person-group> (<year>1950</year>) <article-title>Notes on some new bopyrids from Japan.</article-title><source>Mie Medical Journal</source><volume>1</volume>(<issue>2</issue>): <fpage>151</fpage>–<lpage>167</lpage>.</mixed-citation></ref><ref id="B10"><mixed-citation xmlns:xlink="http://www.w3.org/1999/xlink" xlink:type="simple"><person-group><name name-style="western"><surname>Markham</surname><given-names>JC</given-names></name></person-group> (<year>1982</year>) <article-title>Bopyrid isopods parasitic on decapod crustaceans in Hong Kong and southern China, vol 1.</article-title> In: <person-group><name name-style="western"><surname>Morton</surname><given-names>BS</given-names></name><name name-style="western"><surname>Tseng</surname><given-names>CK</given-names></name></person-group> (<role>Eds</role>) <issue-title>Proceedings of the First International Marine Biological Workshop: The Marine Flora and Fauna of Hong Kong and Southern China.</issue-title><source>Hong Kong University Press, Hong Kong</source>, <fpage>325</fpage>–<lpage>391</lpage>.</mixed-citation></ref></ref-list></tp:taxon-treatment>
