# Supplementary material for: New records of Tylokepon with the description of a new species (Epicaridea, Bopyridae, Keponinae)
Source: Zookeys. 2018 Oct 15;(790):77–85. doi: 10.3897/zookeys.790.28134 (PMC6198033; doi:10.3897/zookeys.790.28134)
Supplement: XML Treatment for Tylokepon bonnieri [file zookeys.790.28134-treatment2.xml]

<!DOCTYPE tp:taxon-treatment
  PUBLIC "-//TaxonX//DTD Taxonomic Treatment Publishing DTD v0 20100105//EN" "tax-treatment-NSO.dtd">
<tp:taxon-treatment xmlns:tp="http://www.plazi.org/taxpub"><tp:treatment-meta><kwd-group><label>Taxon classification</label><kwd><named-content xmlns:xlink="http://www.w3.org/1999/xlink" content-type="kingdom">Animalia</named-content></kwd><kwd><named-content xmlns:xlink="http://www.w3.org/1999/xlink" content-type="order">Isopoda</named-content></kwd><kwd><named-content xmlns:xlink="http://www.w3.org/1999/xlink" content-type="family">Bopyridae</named-content></kwd></kwd-group><mixed-citation publication-type="journal"><person-group><name><surname>An</surname><given-names>Jianmei</given-names></name><name><surname>Zhang</surname><given-names>Miao</given-names></name><name><surname>Paulay</surname><given-names>Gustav</given-names></name></person-group><article-title>New records of <italic><tp:taxon-name><tp:taxon-name-part taxon-name-part-type="genus" reg="Tylokepon">Tylokepon</tp:taxon-name-part></tp:taxon-name></italic> with the description of a new species (<tp:taxon-name><tp:taxon-name-part taxon-name-part-type="suborder">Epicaridea</tp:taxon-name-part></tp:taxon-name>, <tp:taxon-name><tp:taxon-name-part taxon-name-part-type="family">Bopyridae</tp:taxon-name-part></tp:taxon-name>, <tp:taxon-name><tp:taxon-name-part taxon-name-part-type="subfamily">Keponinae</tp:taxon-name-part></tp:taxon-name>)</article-title><source>Zookeys</source><day>15</day><month>10</month><year>2018</year><volume>2018</volume><issue>790</issue><fpage>77</fpage><lpage>85</lpage><pub-id pub-id-type="doi">10.3897/zookeys.790.28134</pub-id></mixed-citation></tp:treatment-meta><tp:nomenclature><tp:taxon-name>
                  <tp:taxon-name-part taxon-name-part-type="genus" reg="Tylokepon">Tylokepon</tp:taxon-name-part>
                  <tp:taxon-name-part taxon-name-part-type="species" reg="bonnieri">bonnieri</tp:taxon-name-part>
                </tp:taxon-name><tp:taxon-authority>Stebbing, 1904</tp:taxon-authority><xref ref-type="fig" rid="F2">Figure 2</xref><!--PageBreak--><tp:nomenclature-citation-list><tp:nomenclature-citation><tp:taxon-name>
                      <tp:taxon-name-part taxon-name-part-type="genus" reg="Tylokepon">Tylokepon</tp:taxon-name-part>
                      <tp:taxon-name-part taxon-name-part-type="species" reg="bonnieri">bonnieri</tp:taxon-name-part>
                    </tp:taxon-name><comment>Stebbing, 1904: 716–717, pl. LIII, B, C; <xref ref-type="bibr" rid="B16">Shiino 1950</xref>: 166; <xref ref-type="bibr" rid="B12">Pillai 1954</xref>: 19; Pillai 1964: 187–188, figs. 7–11; <xref ref-type="bibr" rid="B1">An 2009</xref>: 96–98.</comment></tp:nomenclature-citation></tp:nomenclature-citation-list></tp:nomenclature><tp:treatment-sec sec-type="material" id="SECID0ERRAE"><title>Material examined.</title><p><named-content xmlns:xlink="http://www.w3.org/1999/xlink" content-type="dwc:institutional_code" xlink:type="simple">UF</named-content> 42219: 1♀, 1♂, Australia, Queensland, Lizard Island, north side, at “Washing Machine, <named-content xmlns:xlink="http://www.w3.org/1999/xlink" content-type="dwc:verbatimCoordinates" xlink:type="simple"><named-content content-type="geo-json" specific-use="{&#34;type&#34;:&#34;Point&#34;,&#34;coordinates&#34;:[145.462167,-14.650333]}" id="NCID0E5RAE" xlink:type="simple">14°39.02'S, 145°27.73'E</named-content></named-content>, from dead <italic><tp:taxon-name><tp:taxon-name-part taxon-name-part-type="genus" reg="Pocillopora">Pocillopora</tp:taxon-name-part></tp:taxon-name></italic>, 21 February 2009, coll. Molly Timmers. Infesting right branchial chamber of <italic><tp:taxon-name><tp:taxon-name-part taxon-name-part-type="genus" reg="Tylocarcinus">Tylocarcinus</tp:taxon-name-part><tp:taxon-name-part taxon-name-part-type="species" reg="styx">styx</tp:taxon-name-part></tp:taxon-name></italic> (Herbst, 1803) (<named-content xmlns:xlink="http://www.w3.org/1999/xlink" content-type="dwc:institutional_code" xlink:type="simple">UF</named-content> 18294).</p><!--PageBreak--></tp:treatment-sec><tp:treatment-sec sec-type="description" id="SECID0E1SAE"><title>Description of female.</title><p>Length 3.58 mm (excluding uropods), maximum width 2.28 mm across pereomere 3, head length 0.66 mm, head width 1.26 mm. (Figure <xref ref-type="fig" rid="F2">2A</xref>).</p><p>Head large, covering pereomere 1, wider than long, completely bilobed, with two ellipsoid structures separated by a deep median groove. Frontal lamina narrow, visible in dorsal view. Small black eyes near frontal lamina (Figure <xref ref-type="fig" rid="F2">2A</xref>). First and second antennae rudimentary, with three and five articles, respectively, terminally setose (Figure <xref ref-type="fig" rid="F2">2B</xref>). Barbula (Figure <xref ref-type="fig" rid="F2">2C</xref>) with two large falcate projections and a mediad sharp <!--PageBreak-->projection on each side. Anterior article of maxilliped (Figure <xref ref-type="fig" rid="F2">2D</xref>) much larger than posterior one, with prominent, inwardly-directed and setose palp, plectron short.</p><p>Pereon broadest across pereomere 3. Head covering much of pereomere 1. Distinct dorsolateral bosses on first four pereomeres on both sides. Coxal plates absent. Tergal projection present on pereomeres 2 and 3. Middorsal projections on last two pereomeres: three parallel projections on pereomere 6, one large and posteriorly extended projection on pereomere 7 (Figure <xref ref-type="fig" rid="F2">2A</xref>). Brood pouch incompletely covered by oostegites. Oostegite 1 (Figure <xref ref-type="fig" rid="F2">2E, F</xref>) composed of two subequal in size articles, with smooth internal ridge that bears three marginal projections; ending in extended posterolateral point. Pereopod 1 much smaller than others, all pereopods with short dactyli (Figure <xref ref-type="fig" rid="F2">2G, H</xref>).</p><p>Pleon of six distinct pleomeres, first five with well-developed, tuberculate lateral plates, and biramous, tuberculate pleopods. All lateral plates and exopodites of pleopods with digitate margins. Endopodites of pleopods 1–5 small and smooth (Figure <xref ref-type="fig" rid="F2">2A</xref>). Uniramous uropods similar to exopodites of pleopod 5.</p><fig id="F2" position="float" orientation="portrait"><label>Figure 2.</label><caption><p><italic><tp:taxon-name><tp:taxon-name-part taxon-name-part-type="genus" reg="Tylokepon">Tylokepon</tp:taxon-name-part><tp:taxon-name-part taxon-name-part-type="species" reg="bonnieri">bonnieri</tp:taxon-name-part></tp:taxon-name></italic> Stebbing, 1904. Female (<named-content xmlns:xlink="http://www.w3.org/1999/xlink" content-type="dwc:institutional_code" xlink:type="simple">UF</named-content> 42219) (<bold>A–H</bold>). <bold>A</bold> Dorsal view <bold>B</bold> Right antennae <bold>C</bold> Barbula, left side <bold>D</bold> Left maxilliped, external view <bold>E</bold> Left oostegite 1, external view <bold>F</bold> Left oostegite 1, internal view <bold>G</bold> Right pereopod 1 <bold>H</bold> Left pereopod 5. Male (<named-content xmlns:xlink="http://www.w3.org/1999/xlink" content-type="dwc:institutional_code" xlink:type="simple">UF</named-content> 42219) (<bold>I–K</bold>). <bold>I</bold> Dorsal view <bold>J</bold> Left antenna <bold>K</bold> Pleon, ventral view. Scale bars: 1.00 mm (<bold>A</bold>); 0.65 mm (<bold>C</bold>); 0.42 mm (<bold>D–F</bold>); 0.31 mm (<bold>B, G, H, J</bold>); 0.42 mm (<bold>I, K</bold>).</p></caption><graphic xmlns:xlink="http://www.w3.org/1999/xlink" xlink:href="zookeys-790-077-g002.jpg" position="float" orientation="portrait" xlink:type="simple" id="oo_234951.jpg"/></fig></tp:treatment-sec><tp:treatment-sec sec-type="description" id="SECID0EQWAE"><title>Description of male.</title><p>Length 1.08 mm, maximal width 0.32 mm, across pereomere 3, head length 0.11 mm, head width 0.16 mm, pleonal length 0.39 mm. Body gradually tapered posteriorly, all segments distinct (Figure <xref ref-type="fig" rid="F2">2I</xref>).</p><p>Head semicircular, broader than long; without eyes. First and second antennae of three and five articles, respectively (Figure <xref ref-type="fig" rid="F2">2J</xref>), basal articles greatly expanded, final articles fringed with setae. Pereon broadest across pereomere 3. Pleon of six segments, first five pleomeres with tuberculate uniramous pleopods. Pleomere 6 bilobed, with tuberculate projections and setae (Figure <xref ref-type="fig" rid="F2">2K</xref>).</p></tp:treatment-sec><tp:treatment-sec sec-type="remarks" id="SECID0EEXAE"><title>Remarks.</title><p><xref ref-type="bibr" rid="B17">Stebbing (1904)</xref> erected <italic><tp:taxon-name><tp:taxon-name-part taxon-name-part-type="genus" reg="Tylokepon">Tylokepon</tp:taxon-name-part></tp:taxon-name></italic> for <italic><tp:taxon-name><tp:taxon-name-part taxon-name-part-type="genus" reg="Tylokepon">T.</tp:taxon-name-part><tp:taxon-name-part taxon-name-part-type="species" reg="bonnieri">bonnieri</tp:taxon-name-part></tp:taxon-name></italic> infesting <italic><tp:taxon-name><tp:taxon-name-part taxon-name-part-type="genus" reg="Tylocarcinus">Tylocarcinus</tp:taxon-name-part><tp:taxon-name-part taxon-name-part-type="species" reg="styx">styx</tp:taxon-name-part></tp:taxon-name></italic> from the Indian Ocean. <xref ref-type="bibr" rid="B12">Pillai (1954</xref>, <xref ref-type="bibr" rid="B13">1966</xref>) recorded the species from Kovalam, southwest India, infesting <italic><tp:taxon-name><tp:taxon-name-part taxon-name-part-type="genus" reg="Menaethius">Menaethius</tp:taxon-name-part><tp:taxon-name-part taxon-name-part-type="species" reg="monoceros">monoceros</tp:taxon-name-part></tp:taxon-name></italic>. <xref ref-type="bibr" rid="B1">An (2009)</xref> reported it from Beibu Gulf and Hainan, China, infesting <italic><tp:taxon-name><tp:taxon-name-part taxon-name-part-type="genus" reg="Hyastenus">Hyastenus</tp:taxon-name-part><tp:taxon-name-part taxon-name-part-type="species" reg="diacanthus">diacanthus</tp:taxon-name-part></tp:taxon-name></italic> and the parthenopid crab <italic><tp:taxon-name><tp:taxon-name-part taxon-name-part-type="genus" reg="Enoplolambrus">Enoplolambrus</tp:taxon-name-part><tp:taxon-name-part taxon-name-part-type="species" reg="validus">validus</tp:taxon-name-part></tp:taxon-name></italic> (De Haan, 1837). Although <italic><tp:taxon-name><tp:taxon-name-part taxon-name-part-type="genus" reg="Hyastenus">Hyastenus</tp:taxon-name-part><tp:taxon-name-part taxon-name-part-type="species" reg="diacanthus">diacanthus</tp:taxon-name-part></tp:taxon-name></italic> was recorded to be infested by <italic><tp:taxon-name><tp:taxon-name-part taxon-name-part-type="genus" reg="Tylokepon">Tylokepon</tp:taxon-name-part><tp:taxon-name-part taxon-name-part-type="species" reg="naxiae">naxiae</tp:taxon-name-part></tp:taxon-name></italic> from Hong Kong, it is not impossible that a single host is found bearing two different species, such as the case of <italic><tp:taxon-name><tp:taxon-name-part taxon-name-part-type="genus" reg="Petrolishthes">Petrolishthes</tp:taxon-name-part><tp:taxon-name-part taxon-name-part-type="species" reg="quadratus">quadratus</tp:taxon-name-part></tp:taxon-name></italic> Benedict, 1901 bearing <italic><tp:taxon-name><tp:taxon-name-part taxon-name-part-type="genus" reg="Aporobopyrus">Aporobopyrus</tp:taxon-name-part><tp:taxon-name-part taxon-name-part-type="species" reg="crutatus">crutatus</tp:taxon-name-part></tp:taxon-name></italic> (Richardson, 1910) and <italic><tp:taxon-name><tp:taxon-name-part taxon-name-part-type="genus" reg="Aporobopyrus">A.</tp:taxon-name-part><tp:taxon-name-part taxon-name-part-type="species" reg="bonairensis">bonairensis</tp:taxon-name-part></tp:taxon-name></italic> Markham, 1988.</p><p>As for <italic><tp:taxon-name><tp:taxon-name-part taxon-name-part-type="genus" reg="Tylokepon">T.</tp:taxon-name-part><tp:taxon-name-part taxon-name-part-type="species" reg="naxiae">naxiae</tp:taxon-name-part></tp:taxon-name></italic>, <xref ref-type="bibr" rid="B3">Bonnier (1900)</xref> only gave a brief description, and <xref ref-type="bibr" rid="B10">Markham (1982)</xref> found that the holotype female is badly damaged, and only three useful characters can be defined. However, from the figure (<xref ref-type="bibr" rid="B10">Markham 1982</xref>: fig. 18), it can be seen that the species has an almost smooth surface to the pleopods and the lateral plates are not covered with tuberculate (while the pleopods and lateral plates of <italic><tp:taxon-name><tp:taxon-name-part taxon-name-part-type="genus" reg="Tylokepon">T.</tp:taxon-name-part><tp:taxon-name-part taxon-name-part-type="species" reg="bonnieri">bonnieri</tp:taxon-name-part></tp:taxon-name></italic> are densely covered with tubercles). Therefore, <italic><tp:taxon-name><tp:taxon-name-part taxon-name-part-type="genus" reg="Tylokepon">T.</tp:taxon-name-part><tp:taxon-name-part taxon-name-part-type="species" reg="bonnieri">bonnieri</tp:taxon-name-part></tp:taxon-name></italic> differs from <italic><tp:taxon-name><tp:taxon-name-part taxon-name-part-type="genus" reg="Tylokepon">T.</tp:taxon-name-part><tp:taxon-name-part taxon-name-part-type="species" reg="naxiae">naxiae</tp:taxon-name-part></tp:taxon-name></italic>.</p><p>The present specimens conform well to Stebbing’s description (1904), except for some minor differences, such as the male specimen lacking eyes. There are slight differences between the present specimens and those from Beibu Gulf (<xref ref-type="bibr" rid="B1">An 2009</xref>) in the middorsal projections on pereopod 6 and frontal lamina of the head, but the key characters of the females, such as oostegite 1, maxilliped, barbula, lateral plates and pleopods, as well as of males, are similar.</p><!--PageBreak--></tp:treatment-sec><ref-list><ref id="B16"><mixed-citation xmlns:xlink="http://www.w3.org/1999/xlink" xlink:type="simple"><person-group><name name-style="western"><surname>Shiino</surname><given-names>SM</given-names></name></person-group> (<year>1950</year>) <article-title>Notes on some new bopyrids from Japan.</article-title><source>Mie Medical Journal</source><volume>1</volume>(<issue>2</issue>): <fpage>151</fpage>–<lpage>167</lpage>.</mixed-citation></ref><ref id="B12"><mixed-citation xmlns:xlink="http://www.w3.org/1999/xlink" xlink:type="simple"><person-group><name name-style="western"><surname>Pillai</surname><given-names>NK</given-names></name></person-group> (<year>1954</year>) A preliminary note on the <tp:taxon-name><tp:taxon-name-part taxon-name-part-type="order">Tanaidacea</tp:taxon-name-part></tp:taxon-name> and <tp:taxon-name><tp:taxon-name-part taxon-name-part-type="order">Isopoda</tp:taxon-name-part></tp:taxon-name> of Travancore. Bulletin of the Central Research Institute, University of Travancore, Trivandrum, Natural Sciences 3C(1): 1–21.</mixed-citation></ref><ref id="B1"><mixed-citation xmlns:xlink="http://www.w3.org/1999/xlink" xlink:type="simple"><person-group><name name-style="western"><surname>An</surname><given-names>JM</given-names></name></person-group> (<year>2009</year>) <article-title>A review of bopyrid isopods infesting crabs from China.</article-title><source>Integrative and Comparative Biology</source><volume>49</volume>(<issue>2</issue>): <fpage>95</fpage>–<lpage>105</lpage>. <ext-link xlink:type="simple" ext-link-type="doi" xlink:href="10.1093/icb/icp022">https://doi.org/10.1093/icb/icp022</ext-link></mixed-citation></ref><ref id="B17"><mixed-citation xmlns:xlink="http://www.w3.org/1999/xlink" xlink:type="simple"><person-group><name name-style="western"><surname>Stebbing</surname><given-names>TRR</given-names></name></person-group> (<year>1904</year>) <article-title>Marine crustaceans. XII. <tp:taxon-name><tp:taxon-name-part taxon-name-part-type="order">Isopoda</tp:taxon-name-part></tp:taxon-name>, with description of a new genus.</article-title> In: <person-group><name name-style="western"><surname>Gardiner</surname><given-names>JS</given-names></name></person-group> (<role>Ed.</role>) <issue-title>The fauna and geography of the Maldive and Laccadive Archipelagoes, being the account of the work carried on and of the collections made by an expedition during the years 1899 and 1900.</issue-title><source>University Press, Cambridge</source>, <fpage>699</fpage>–<lpage>721</lpage>. [pls 49–53]</mixed-citation></ref><ref id="B13"><mixed-citation xmlns:xlink="http://www.w3.org/1999/xlink" xlink:type="simple"><person-group><name name-style="western"><surname>Pillai</surname><given-names>NK</given-names></name></person-group> (<year>1966</year>) <article-title>Isopod parasites of south Indian crustaceans.</article-title><source>Crustaceana</source><volume>10</volume>: <fpage>183</fpage>–<lpage>191</lpage>. <ext-link xlink:type="simple" ext-link-type="doi" xlink:href="10.1163/156854066X00702">https://doi.org/10.1163/156854066X00702</ext-link></mixed-citation></ref><ref id="B3"><mixed-citation xmlns:xlink="http://www.w3.org/1999/xlink" xlink:type="simple"><person-group><name name-style="western"><surname>Bonnier</surname><given-names>J</given-names></name></person-group> (<year>1900</year>) <article-title>Contribution à l’étude des épicarides. Les <tp:taxon-name><tp:taxon-name-part taxon-name-part-type="family">Bopyridae</tp:taxon-name-part></tp:taxon-name>.</article-title><source>Travaux de l’lnstitut Zoologique de Lille et du Laboratoire de Zoologie Maritime de Wimereux</source><volume>8</volume>: <fpage>1</fpage>–<lpage>478</lpage>.</mixed-citation></ref><ref id="B10"><mixed-citation xmlns:xlink="http://www.w3.org/1999/xlink" xlink:type="simple"><person-group><name name-style="western"><surname>Markham</surname><given-names>JC</given-names></name></person-group> (<year>1982</year>) <article-title>Bopyrid isopods parasitic on decapod crustaceans in Hong Kong and southern China, vol 1.</article-title> In: <person-group><name name-style="western"><surname>Morton</surname><given-names>BS</given-names></name><name name-style="western"><surname>Tseng</surname><given-names>CK</given-names></name></person-group> (<role>Eds</role>) <issue-title>Proceedings of the First International Marine Biological Workshop: The Marine Flora and Fauna of Hong Kong and Southern China.</issue-title><source>Hong Kong University Press, Hong Kong</source>, <fpage>325</fpage>–<lpage>391</lpage>.</mixed-citation></ref></ref-list></tp:taxon-treatment>
